# Supplementary material for: Psychopathological Impact in Patients with History of Rheumatic Fever with or without Sydenham’s Chorea: A Multicenter Prospective Study
Source: Int J Environ Res Public Health. 2022 Aug 25;19(17):10586. doi: 10.3390/ijerph191710586 (PMC9517806; doi:10.3390/ijerph191710586)
Supplement: Supplementary file 1 [file ijerph-19-10586-s001.zip]

Archive with 1 entries (1 files):
- ijerph-1862140-supplementary.pdf
